# Supplementary material for: Maintaining the Cartilage Phenotype of Late-Passage Chondrocytes Using Salidroside, TGF-β, and Sulfated Alginate for Cartilage Tissue Engineering Applications
Source: Int J Mol Sci. 2024 Dec 19;25(24):13623. doi: 10.3390/ijms252413623 (PMC11727720; doi:10.3390/ijms252413623)
Supplement: Supplementary file 1 [file ijms-25-13623-s001.zip]

Archive with 1 entries (1 files):
- ijms-3322831-supplementary.pdf
